# Supplementary material for: Epidemiological trends and burden of gout in China and the European Union: a GBD 2023 and Mendelian randomization study
Source: Clin Rheumatol. 2026 May 5;45(6):3031–45. doi: 10.1007/s10067-026-08135-6 (PMC13249755; doi:10.1007/s10067-026-08135-6)
Supplement: Supplementary file 4 — Supplementary file4 (XLSX 30 KB) [file 10067_2026_8135_MOESM4_ESM.xlsx]

## Sheet: Table_SNP_effect_estimates_206
SNP	CHR	Position	Effect_allele	Other_allele	EAF	Exposure_Beta	Exposure_SE	Exposure_P.value	Outcome_Beta	Outcome_SE	Outcome_P.value
rs10197031	2	105454590	C	T	0.2834	0.0166	0.0019	1.9e-18	0.027	0.036	0.459678
rs10247983	7	114590228	A	G	0.9213	0.0201	0.0033	1.7e-09	0.081	0.065	0.216483
rs10259786	7	39444551	G	A	0.3537	-0.0114	0.0018	4.1e-10	0.063	0.034	0.0663331
rs10269783	7	49616203	A	G	0.3896	0.0133	0.0017	1.4e-15	0.059	0.033	0.0794712
rs10408324	19	51774806	T	C	0.2744	-0.0124	0.0019	9.5e-11	0.0042	0.036	0.90769
rs10478110	5	112445734	C	A	0.4348	0.01	0.0017	9.6e-09	0.016	0.033	0.629108
rs10492229	12	110602173	T	C	0.2268	0.0142	0.0019	7.7e-14	-0.056	0.039	0.165155
rs10510419	3	12426936	T	G	0.1416	-0.0177	0.0023	2.2e-14	0.038	0.045	0.405163
rs10733051	1	167280354	G	A	0.4802	-0.0097	0.0016	2.9e-09	0.012	0.032	0.725792
rs10741329	11	89997796	A	G	0.681	0.011	0.0019	4e-09	0.063	0.036	0.0860578
rs1075901	17	15943910	C	T	0.5639	0.0121	0.0016	1.2e-13	0.0016	0.032	0.961244
rs10795422	10	16759312	G	A	0.6905	0.0139	0.0019	9.3e-14	0.011	0.036	0.760262
rs10827649	10	19909770	G	A	0.4277	0.0094	0.0016	9.1e-09	0.021	0.033	0.529267
rs10920678	1	190239907	G	A	0.5709	-0.0155	0.0016	1.5e-21	0.0061	0.033	0.856098
rs10942267	5	80841914	G	A	0.3088	-0.0156	0.0019	3.9e-17	0.0057	0.035	0.871192
rs10953740	7	113460282	G	A	0.5534	-0.0153	0.0017	1e-18	-0.0007	0.032	0.982841
rs10971709	9	33804813	T	C	0.2062	0.0132	0.0021	6.2e-10	0.072	0.04	0.0770282
rs11030618	11	29243293	T	C	0.5679	0.011	0.0017	2.4e-10	0.0089	0.033	0.792447
rs11084553	19	31019780	G	A	0.1518	-0.021	0.0024	1.8e-18	-0.1	0.047	0.0331192
rs11115176	12	82465797	C	T	0.2399	-0.0121	0.0019	2e-10	0.03	0.038	0.431938
rs11170468	12	39430048	C	A	0.2326	-0.0123	0.0019	1.9e-10	-0.085	0.04	0.0335081
rs11538	22	18220831	G	A	0.1805	0.0135	0.0023	3.3e-09	0.047	0.042	0.274482
rs11577094	1	38026600	T	C	0.08109	0.0182	0.003	6.9e-10	-0.0051	0.06	0.933137
rs11609659	12	108296260	C	T	0.2371	-0.0154	0.002	2.2e-14	-0.013	0.038	0.725693
rs11611246	12	939480	T	G	0.21	0.024	0.002	5e-32	-0.02	0.043	0.65186
rs11615578	12	121714935	T	C	0.2474	0.013	0.002	8.1e-11	0.017	0.038	0.665011
rs11656076	17	31464270	A	G	0.2254	-0.0142	0.0021	5.6e-12	0.032	0.038	0.406856
rs11738695	5	108699161	A	C	0.586	0.0097	0.0017	2e-08	0.057	0.033	0.0866024
rs11739877	5	105876806	T	C	0.6118	0.0117	0.0018	6.6e-11	0.02	0.035	0.576046
rs1188017	11	63824364	T	C	0.1954	-0.0142	0.0021	1.2e-11	-0.026	0.046	0.567824
rs11945861	4	65700865	A	G	0.2369	-0.0148	0.002	5e-13	0.055	0.038	0.155826
rs12041258	1	195047936	C	T	0.2287	-0.0146	0.002	9.5e-13	-0.034	0.04	0.402573
rs12044597	1	1708801	G	A	0.5029	0.0143	0.0016	1.7e-18	-0.036	0.033	0.27378
rs12098284	10	76047464	T	C	0.1241	0.0178	0.0026	1.8e-11	0.0041	0.05	0.935504
rs12328930	2	175079125	C	T	0.4235	0.0098	0.0017	1.8e-08	0.035	0.032	0.289519
rs12334877	8	67194171	A	G	0.198	-0.0144	0.0022	7.7e-11	-0.0038	0.043	0.930474
rs12364470	11	134601012	G	T	0.1626	0.0178	0.0022	1.1e-15	0.066	0.047	0.165358
rs12416812	11	888632	A	G	0.5088	0.0111	0.0016	6.1e-12	0.049	0.033	0.138251
rs1241986	18	6873954	A	G	0.8479	-0.0139	0.0024	1.1e-08	0.038	0.046	0.419002
rs12448257	16	3599655	A	G	0.218	0.0184	0.002	8.1e-20	0.026	0.04	0.522523
rs12448738	16	56489343	C	A	0.1371	0.0168	0.0025	2.8e-11	-0.026	0.049	0.602089
rs12564992	1	174478100	G	A	0.1144	0.0196	0.0026	5.3e-14	0.031	0.051	0.545626
rs12593036	15	81058652	G	A	0.2993	-0.0154	0.0019	3.8e-16	-0.068	0.036	0.0599543
rs12629015	3	119618053	G	A	0.1852	-0.0135	0.0023	2.1e-09	-0.037	0.042	0.382646
rs12652212	5	88808594	G	A	0.4214	0.0123	0.0017	9.7e-14	0.087	0.032	0.00781376
rs1266874	6	51779638	G	A	0.3558	0.014	0.0018	9.8e-15	0.023	0.034	0.500496
rs12762034	10	33969931	C	T	0.07583	0.024	0.0032	7.3e-14	0.0009	0.061	0.988363
rs12779328	10	12943973	T	C	0.2833	0.0105	0.0019	4.5e-08	-0.023	0.036	0.528672
rs12888545	14	88308044	G	A	0.2519	0.0136	0.002	9.1e-12	0.047	0.038	0.220815
rs12933482	16	72189604	G	A	0.1048	0.0186	0.0028	4.9e-11	-0.0069	0.056	0.902956
rs12939549	17	78611724	G	A	0.4335	-0.018	0.0016	2.7e-28	-0.041	0.033	0.219807
rs13110266	4	162129844	A	G	0.4065	-0.0117	0.0017	1.9e-12	-0.035	0.033	0.296431
rs13147390	4	80712000	C	T	0.3569	0.0103	0.0018	1e-08	0.0075	0.034	0.82699
rs13184896	5	122734005	T	G	0.4346	-0.0133	0.0016	3.3e-16	-0.028	0.032	0.403869
rs13240600	7	99064466	G	A	0.1552	-0.0204	0.0024	3.5e-17	0.033	0.048	0.496526
rs13250058	8	112270826	T	G	0.6771	0.0112	0.0018	2.9e-10	0.019	0.034	0.580008
rs13329567	15	68104367	T	C	0.2308	-0.0293	0.002	1e-50	0.02	0.038	0.596644
rs1365466	18	36182440	T	C	0.7406	-0.0137	0.0019	3.3e-13	-0.0035	0.012	0.76974
rs1399896	3	161416468	G	A	0.5707	0.01	0.0017	5.8e-09	0.061	0.032	0.0634556
rs1409818	20	21381121	T	C	0.1156	0.0201	0.0029	2.5e-12	-0.025	0.053	0.640187
rs1430387	18	58227112	C	T	0.4295	-0.0114	0.0017	5.8e-11	-0.0014	0.032	0.966273
rs1477887	4	18514827	G	A	0.5433	0.0138	0.0017	2e-15	0.094	0.033	0.00512012
rs1492767	4	55221467	T	C	0.4957	0.0094	0.0016	1e-08	-0.018	0.033	0.594268
rs1528435	2	181550962	T	C	0.6331	0.0164	0.0017	9.1e-23	0.016	0.034	0.639297
rs1535660	9	10371073	C	T	0.8554	-0.0147	0.0025	5.2e-09	0.1	0.049	0.0361235
rs1656377	3	158285280	C	T	0.5885	0.0099	0.0017	1.6e-08	-0.0047	0.033	0.889048
rs16822990	3	114319407	G	A	0.0801	-0.0187	0.0032	3.8e-09	-0.0079	0.059	0.895558
rs16871902	5	3488462	A	G	0.4877	0.0125	0.0017	4.6e-13	-0.0048	0.033	0.885102
rs16952396	16	53650663	A	C	0.1814	0.0177	0.0024	6e-14	0.031	0.044	0.480541
rs16953563	15	66686770	A	G	0.2516	-0.0134	0.002	1.5e-11	0.033	0.036	0.377063
rs17001561	4	77096118	A	G	0.1573	0.0151	0.0023	3.8e-11	0.019	0.044	0.666297
rs17014375	1	209543560	G	T	0.1348	0.0172	0.0025	1.1e-11	-0.033	0.047	0.495137
rs17033117	3	35443653	T	C	0.1872	0.0137	0.0022	8.9e-10	0.074	0.04	0.0702603
rs17119937	8	14502274	C	T	0.06905	0.0212	0.0036	5.6e-09	-0.002	0.08	0.980277
rs17203016	2	208255518	G	A	0.196	0.015	0.002	2.1e-13	0.0048	0.042	0.910649
rs17207196	7	75101065	T	C	0.4118	-0.0221	0.0018	2.1e-35	-0.01	0.036	0.77448
rs17238110	15	62150364	G	A	0.1634	-0.0353	0.005	2e-12	-0.036	0.097	0.713245
rs17399237	2	35471626	C	T	0.5497	-0.0129	0.0017	6.7e-14	-0.035	0.032	0.27057
rs17425707	1	57874879	C	T	0.1003	0.0167	0.0028	4.4e-09	-0.0088	0.045	0.846232
rs17446257	13	40749213	A	G	0.1292	0.0153	0.0026	2.9e-09	0.0038	0.051	0.940632
rs17535749	3	10027724	A	G	0.1023	0.015	0.0027	2.5e-08	-0.0045	0.06	0.940632
rs17806379	20	51107290	T	C	0.1789	-0.0258	0.0022	1.5e-30	-0.054	0.043	0.218095
rs1830074	7	6718674	C	T	0.288	0.0115	0.0019	1.4e-09	0.0072	0.037	0.847909
rs1863652	4	95991417	A	G	0.3449	-0.0115	0.0018	1.4e-10	0.0012	0.033	0.972092
rs1884389	20	1410582	T	C	0.4289	-0.0103	0.0017	4e-09	0.049	0.032	0.133569
rs1885728	6	5977833	A	G	0.6787	0.0108	0.0019	1e-08	-0.0009	0.037	0.980967
rs1927790	13	96922191	C	T	0.4109	0.0148	0.0016	1.8e-19	-0.039	0.033	0.245768
rs1948080	9	11852043	G	T	0.3749	-0.0137	0.0018	1.1e-14	0.036	0.034	0.292223
rs1982441	8	28021769	T	G	0.1381	0.0175	0.0026	7e-12	-0.014	0.048	0.770925
rs1982725	19	30618771	T	C	0.4778	0.0097	0.0017	3.3e-08	-0.03	0.032	0.3628
rs2007231	1	115266306	T	C	0.6387	-0.0104	0.0018	5.2e-09	0.034	0.034	0.315347
rs200810	6	97922184	C	T	0.3716	-0.0136	0.0017	5.5e-16	0.055	0.034	0.110106
rs2058527	16	6704749	G	T	0.7384	0.0127	0.0019	5.4e-11	0.024	0.037	0.535414
rs208015	17	46252346	C	T	0.9216	-0.0356	0.0034	1.4e-25	-0.036	0.062	0.567626
rs2196618	8	85089437	G	A	0.7246	0.0147	0.002	1.3e-13	0.0034	0.038	0.929981
rs2283093	7	126721231	T	C	0.2066	0.0127	0.0021	3.1e-09	0.072	0.038	0.0661363
rs2306537	12	133423695	G	A	0.3092	0.0133	0.0019	8.7e-13	-0.0082	0.034	0.813371
rs2357760	6	120213880	A	G	0.6754	0.0145	0.0017	6.8e-17	0.0085	0.034	0.807351
rs2361988	16	398151	C	T	0.2539	-0.0155	0.002	5.2e-15	-0.031	0.037	0.404466
rs2367112	5	64168193	G	T	0.4919	-0.0119	0.0016	2.3e-13	-0.059	0.033	0.0741515
rs2425840	20	44904838	C	A	0.4059	0.0119	0.0018	1.6e-11	0.061	0.033	0.0699616
rs2481665	1	62594677	C	T	0.4408	-0.0161	0.0016	7.2e-23	0.0048	0.033	0.885003
rs2600226	3	12928762	T	C	0.6697	-0.0116	0.0019	3.7e-10	0.011	0.034	0.748213
rs2605603	11	93221105	A	G	0.4887	-0.0103	0.0016	2.5e-10	-0.023	0.032	0.472794
rs2694047	8	116750548	G	A	0.747	0.0188	0.002	3.9e-21	0.03	0.038	0.434922
rs2832283	21	30690558	A	G	0.2208	0.0115	0.002	5.8e-09	-0.01	0.039	0.798961
rs287104	19	34290995	A	G	0.6604	0.0115	0.0017	4.4e-11	0.035	0.036	0.332144
rs2903971	3	116935744	G	T	0.1797	-0.0145	0.0023	1.5e-10	-0.054	0.043	0.212552
rs2931434	5	73159098	T	C	0.3168	-0.0104	0.0018	1.4e-08	0.0012	0.0096	0.899306
rs2943465	12	19265921	C	T	0.9444	0.0248	0.0039	2e-10	0.043	0.069	0.534027
rs294704	5	152519088	T	G	0.7239	-0.0113	0.0019	4e-09	0.013	0.036	0.726879
rs2962447	16	62858858	A	G	0.5349	-0.0104	0.0017	2.1e-09	-0.0036	0.032	0.913904
rs298563	5	17276986	C	T	0.8193	-0.0127	0.0023	4.6e-08	-0.084	0.045	0.0629593
rs326896	4	112669571	T	C	0.3925	-0.0128	0.0018	2.8e-13	-0.0033	0.033	0.920907
rs331966	4	143675717	C	A	0.3792	0.0112	0.0018	3.2e-10	0.026	0.034	0.438304
rs33500	3	42427191	T	C	0.8082	-0.0167	0.0022	4.3e-14	-0.031	0.039	0.438304
rs349088	11	84814393	A	C	0.4976	-0.0128	0.0017	1.8e-13	0.048	0.033	0.146993
rs3731695	2	203820275	C	T	0.5582	0.0116	0.0016	7.9e-13	0.04	0.033	0.230581
rs3732084	2	207174316	C	T	0.6139	0.0107	0.0018	1.1e-09	0.0095	0.032	0.773886
rs3749897	6	42532102	T	C	0.4172	0.0122	0.0018	8.4e-12	-0.041	0.035	0.249687
rs3764835	2	159519368	A	G	0.1528	-0.0141	0.0024	3.1e-09	0.0047	0.044	0.916666
rs3772882	3	81808602	A	C	0.3661	0.0127	0.0018	6.6e-13	0.068	0.033	0.0435251
rs3800637	7	137403432	C	T	0.336	0.0115	0.0018	5.1e-10	0.032	0.034	0.351821
rs380857	9	101491066	A	C	0.8878	-0.0151	0.0027	3.6e-08	-0.073	0.056	0.197621
rs38314	7	70067315	A	G	0.4912	-0.012	0.0017	4.7e-12	0.032	0.033	0.342534
rs3902951	14	69789755	G	T	0.2455	0.0134	0.002	7e-12	-0.036	0.041	0.386034
rs3977755	10	104420210	T	C	0.2804	-0.0135	0.0019	5.9e-13	0.047	0.039	0.234304
rs4148866	12	123425575	T	C	0.4068	0.0098	0.0018	4e-08	-0.0062	0.041	0.879972
rs4237643	11	43648368	G	T	0.6938	-0.0223	0.0019	4.3e-33	0.043	0.036	0.234807
rs4307239	7	24354300	G	A	0.4578	0.0115	0.0017	3.9e-11	0.015	0.033	0.659276
rs4430672	14	63094407	C	T	0.8004	-0.0127	0.0022	3.9e-09	-0.012	0.04	0.769246
rs4722398	7	3125220	T	C	0.1336	0.0158	0.0025	3.6e-10	0.0008	0.048	0.986391
rs4740619	9	15634326	C	T	0.4521	-0.0186	0.0016	2.3e-30	0.015	0.032	0.656606
rs4813619	20	2815715	T	G	0.5101	-0.0108	0.0018	2.3e-09	-0.01	0.034	0.771616
rs4820408	22	40604945	G	T	0.592	-0.0151	0.0017	2.1e-19	-0.0031	0.034	0.929882
rs4851029	2	104159785	G	T	0.5247	0.0121	0.0017	1.7e-12	-0.024	0.033	0.479449
rs4906908	15	27040082	G	T	0.5253	0.0103	0.0017	2.5e-09	0.033	0.033	0.317347
rs4952843	2	46957845	G	A	0.3807	-0.0131	0.0018	6.8e-14	-0.028	0.034	0.402474
rs4954638	2	137435455	C	A	0.2492	-0.0118	0.002	2.9e-09	0.046	0.036	0.211745
rs4968656	17	61616959	G	A	0.3216	0.0116	0.0019	8.2e-10	-0.044	0.035	0.21114
rs4986044	17	21261560	T	C	0.4687	-0.0164	0.0016	3.3e-23	0.01	0.033	0.763716
rs559231	18	39644247	T	G	0.3956	0.0135	0.0018	2.4e-14	0.021	0.034	0.529663
rs6050446	20	25195509	G	A	0.97001	0.0343	0.0047	4.4e-13	0.03	0.1	0.771616
rs6443750	3	181329682	C	T	0.8068	0.0148	0.0021	3.2e-12	-0.0036	0.052	0.946352
rs6448587	4	28561990	C	A	0.1891	-0.0167	0.0023	2.3e-13	-0.084	0.042	0.0444959
rs6471941	8	62117973	A	G	0.1684	0.0156	0.0021	3.1e-13	0.012	0.043	0.782771
rs657452	1	49589847	G	A	0.6216	-0.0188	0.0017	7.2e-29	-0.012	0.033	0.716308
rs6591407	11	56914157	A	C	0.1861	-0.0118	0.0021	1.9e-08	-0.011	0.041	0.78761
rs6593688	1	96322205	G	A	0.3733	0.0137	0.0018	8.6e-15	0.057	0.033	0.088914
rs6692586	1	23299906	G	A	0.832	-0.0192	0.0023	1.1e-16	-0.059	0.041	0.157145
rs6764533	3	196088464	A	G	0.359	0.0116	0.0018	1.4e-10	-0.0084	0.034	0.808338
rs6985109	8	10761585	A	G	0.5338	-0.0177	0.0017	1.5e-26	0.023	0.032	0.484314
rs709400	14	104149475	G	A	0.3818	-0.015	0.0017	4.6e-19	-0.06	0.033	0.0755336
rs7172627	15	31877690	G	A	0.4719	0.0117	0.0017	1.1e-11	-0.019	0.032	0.558807
rs7196720	16	24534662	C	T	0.5068	-0.0129	0.0017	7.3e-14	-0.017	0.033	0.600901
rs7331467	13	86540789	A	G	0.3504	0.0132	0.0018	1.5e-13	0.01	0.034	0.767568
rs7488867	12	103699685	T	C	0.2639	-0.0204	0.002	8.4e-24	-0.0009	0.039	0.981164
rs7512146	1	34283008	T	G	0.5084	-0.0094	0.0017	3.9e-08	-0.034	0.032	0.305041
rs7535528	1	2444414	A	G	0.3741	-0.0152	0.0018	1.4e-16	-0.073	0.037	0.0487933
rs7557796	2	86766153	C	T	0.6524	-0.016	0.0018	2.3e-19	0.0047	0.033	0.88964
rs7598508	2	230641763	C	T	0.3292	0.0154	0.0018	6.7e-17	0.0008	0.035	0.981559
rs7683836	4	180167906	A	G	0.5405	-0.0114	0.0017	6.3e-11	0.013	0.034	0.706526
rs7685048	4	95027784	T	C	0.4654	-0.0101	0.0017	4.1e-09	-0.028	0.032	0.388028
rs768840	14	73143457	A	G	0.4183	0.0114	0.0018	2e-10	0.026	0.034	0.455306
rs7694732	4	115124089	G	A	0.4378	-0.0099	0.0017	8.7e-09	0.046	0.032	0.160492
rs7703576	5	144543996	C	T	0.2885	0.0103	0.0019	4.8e-08	-0.0049	0.036	0.891415
rs7704281	5	50591460	A	G	0.04531	0.0271	0.0041	6.5e-11	0.091	0.077	0.244159
rs7724675	5	130440010	A	G	0.2238	-0.0119	0.0021	9.5e-09	-0.013	0.039	0.738929
rs774246	7	26990816	G	A	0.1444	0.0153	0.0025	5.4e-10	-0.0047	0.047	0.921696
rs7780752	7	93241640	C	T	0.36	0.0139	0.0018	1e-14	0.022	0.034	0.521829
rs7788008	7	112972483	A	G	0.4445	-0.0157	0.0017	1.1e-19	0.0098	0.033	0.771616
rs7869771	9	94180627	C	A	0.2647	-0.014	0.0019	4.9e-13	0.0075	0.036	0.839522
rs7899106	10	87410904	G	A	0.04777	0.0331	0.0037	1e-18	0.11	0.073	0.13998
rs7925214	11	130794253	T	C	0.5133	0.0147	0.0018	4.4e-17	-0.0044	0.034	0.898714
rs7933205	11	97831073	G	A	0.7885	0.0116	0.0021	3.2e-08	-0.019	0.039	0.623468
rs7998796	13	81020036	G	A	0.3373	0.0105	0.0018	1.1e-08	0.022	0.034	0.529366
rs8065336	17	35064187	C	T	0.6901	0.012	0.0019	1.9e-10	0.065	0.036	0.0754623
rs806600	5	172914939	G	A	0.475	-0.0095	0.0017	3.3e-08	0.065	0.033	0.049689
rs8071182	17	55336155	A	G	0.1735	0.0133	0.0022	2.1e-09	0.044	0.047	0.356912
rs8090983	18	52586691	G	A	0.3314	0.0118	0.0018	2e-10	0.011	0.035	0.7492
rs8181823	13	65477940	C	A	0.7614	0.0127	0.002	4.1e-10	-0.024	0.038	0.524507
rs818524	1	85201228	C	T	0.6939	0.0106	0.0019	3.4e-08	0.022	0.04	0.594862
rs825688	16	73595718	T	C	0.456	-0.0095	0.0017	4.7e-08	-0.011	0.034	0.755028
rs852056	20	17102860	C	T	0.7584	-0.0128	0.002	1.8e-10	-0.016	0.038	0.66867
rs872281	14	40834177	T	C	0.1728	-0.0151	0.0023	4.7e-11	0.034	0.043	0.437209
rs876605	5	77801359	G	A	0.7352	-0.0108	0.002	3.4e-08	-0.016	0.038	0.680434
rs902695	2	113955074	A	G	0.4798	-0.0103	0.0017	2.2e-09	0.013	0.032	0.683894
rs9288754	3	194825090	C	T	0.5884	0.0096	0.0017	4.1e-08	-0.021	0.034	0.541364
rs9294260	6	83433228	A	G	0.4731	0.0147	0.0016	1.8e-19	0.014	0.033	0.680829
rs9300422	13	98223320	G	A	0.6903	-0.0103	0.0018	4e-09	-0.056	0.035	0.109799
rs930295	2	50233352	C	A	0.8417	-0.0211	0.0023	1e-19	-0.0046	0.045	0.91854
rs934224	2	16613889	T	C	0.7399	0.0107	0.002	4.7e-08	-0.021	0.037	0.57139
rs9362662	6	90296588	G	A	0.5201	-0.0112	0.0017	1.2e-10	-0.031	0.034	0.36699
rs9382285	6	53958294	G	A	0.04613	0.023	0.0042	3.9e-08	0.015	0.076	0.850573
rs9408882	9	118664402	A	G	0.4594	-0.0093	0.0016	1.3e-08	-0.02	0.033	0.554844
rs946824	1	243684019	C	T	0.859	-0.0206	0.0026	1.1e-15	-0.018	0.048	0.708799
rs9538162	13	59265043	C	T	0.4138	-0.0156	0.0018	4.8e-19	0.048	0.033	0.144961
rs9547153	13	85903717	G	A	0.3839	0.0098	0.0017	8.7e-09	0.071	0.033	0.0370672
rs9571687	13	67472713	A	C	0.329	-0.0129	0.0018	2.8e-12	-0.022	0.034	0.526291
rs9650755	9	96484342	G	A	0.2664	0.0154	0.002	2.8e-15	0.066	0.036	0.0720676
rs9688431	6	73922654	C	T	0.06034	-0.0231	0.0035	2.4e-11	0.1	0.063	0.12134
rs9783858	18	42534584	T	C	0.5191	0.0091	0.0017	3.3e-08	-0.011	0.033	0.739522
rs9806742	15	73051219	A	G	0.8826	0.0208	0.0026	1.4e-15	-0.0002	0.05	0.997436
rs9927848	16	23833071	A	C	0.7326	-0.0122	0.002	6.4e-10	0.057	0.037	0.130718
rs9989141	14	94006257	T	C	0.6387	0.0162	0.0017	3.6e-21	0.024	0.034	0.482031
rs999889	10	84279949	A	G	0.2818	-0.0108	0.0019	1.4e-08	0.055	0.035	0.122258
